# Supplementary material for: Mitigation of Arctic permafrost carbon loss through stratospheric aerosol geoengineering
Source: Nat Commun. 2020 May 15;11:2430. doi: 10.1038/s41467-020-16357-8 (PMC7229154; doi:10.1038/s41467-020-16357-8)
Supplement: Supplementary file 3 — Source Data [file 41467_2020_16357_MOESM3_ESM.xlsx]

## Sheet: Fig.1
Cumulative soil carbon loss (Pg)																		Mean annual temperature (℃)
Fig1(a)	BNU-ESM		CanESM2		GISS-E2-R		HadGEM2-ES		MIROC-ESM		MIROC-ESM-CHEM		NorESM1-M		Ensemble			Fig1(b)	BNU-ESM		CanESM2		GISS-E2-R		HadGEM2-ES		MIROC-ESM		MIROC-ESM-CHEM		NorESM1-M		Ensemble
year	G4	RCP4.5	G4	RCP4.5	G4	RCP4.5	G4	RCP4.5	G4	RCP4.5	G4	RCP4.5	G4	RCP4.5	G4	RCP4.5		year	G4	RCP4.5	G4	RCP4.5	G4	RCP4.5	G4	RCP4.5	G4	RCP4.5	G4	RCP4.5	G4	RCP4.5	G4	RCP4.5
2006	0.632	0.632	0.844	0.844	-0.324	-0.324	0.323	0.323	0.285	0.285	-0.449	-0.449	0.33	0.33	0.234	0.234		2006	-0.239	-0.239	0.137	0.137	-0.297	-0.297	-0.615	-0.615	-0.39	-0.39	-0.547	-0.547	-0.296	-0.296	-0.321	-0.321
2007	0.105	0.105	0.7	0.7	-0.466	-0.466	0.763	0.763	0.034	0.034	-0.751	-0.751	0.118	0.118	0.072	0.072		2007	-0.452	-0.452	-0.417	-0.417	-0.638	-0.638	-0.162	-0.162	-0.674	-0.674	-0.404	-0.404	-0.369	-0.369	-0.445	-0.445
2008	0.536	0.536	0.124	0.124	-0.223	-0.223	0.796	0.796	0.253	0.253	-0.354	-0.354	0.067	0.067	0.171	0.171		2008	-0.207	-0.207	-0.646	-0.646	-0.273	-0.273	-0.26	-0.26	-0.148	-0.148	0.063	0.063	-0.34	-0.34	-0.259	-0.259
2009	0.169	0.169	-0.679	-0.679	0.152	0.152	0.219	0.219	0.02	0.02	-0.034	-0.034	-0.114	-0.114	-0.038	-0.038		2009	-0.405	-0.405	-0.521	-0.521	-0.052	-0.052	-0.519	-0.519	-0.356	-0.356	0.175	0.175	-0.312	-0.312	-0.284	-0.284
2010	-0.275	-0.275	-0.123	-0.123	0.037	0.037	-0.418	-0.418	-0.124	-0.124	0.173	0.173	-0.065	-0.065	-0.114	-0.114		2010	-0.387	-0.387	-0.264	-0.264	-0.149	-0.149	-0.405	-0.405	-0.178	-0.178	-0.034	-0.034	-0.416	-0.416	-0.262	-0.262
2011	-1.464	-1.464	1.674	1.674	-0.65	-0.65	-0.588	-0.588	0.453	0.453	-0.136	-0.136	-0.478	-0.478	-0.17	-0.17		2011	-0.259	-0.259	0.46	0.46	-0.282	-0.282	0.144	0.144	-0.204	-0.204	-0.032	-0.032	-0.209	-0.209	-0.055	-0.055
2012	-1.809	-1.809	2.828	2.828	-0.528	-0.528	-0.615	-0.615	1.476	1.476	-0.06	-0.06	-0.433	-0.433	0.123	0.123		2012	-0.26	-0.26	0.346	0.346	-0.261	-0.261	-0.176	-0.176	0.337	0.337	-0.235	-0.235	-0.307	-0.307	-0.08	-0.08
2013	-1.831	-1.831	3.606	3.606	-0.615	-0.615	-0.827	-0.827	1.688	1.688	0.051	0.051	-0.536	-0.536	0.219	0.219		2013	-0.444	-0.444	0.346	0.346	-0.277	-0.277	-0.295	-0.295	0.191	0.191	0.143	0.143	-0.305	-0.305	-0.092	-0.092
2014	-1.28	-1.28	2.948	2.948	-1.297	-1.297	-0.87	-0.87	2.502	2.502	0.231	0.231	-0.504	-0.504	0.247	0.247		2014	-0.092	-0.092	-0.261	-0.261	-0.472	-0.472	0.06	0.06	0.465	0.465	0.182	0.182	-0.249	-0.249	-0.052	-0.052
2015	-1.564	-1.564	4.004	4.004	-1.643	-1.643	-1.01	-1.01	3.332	3.332	0.254	0.254	0.158	0.158	0.504	0.504		2015	-0.276	-0.276	0.148	0.148	-0.357	-0.357	0.057	0.057	0.366	0.366	0.094	0.094	-0.144	-0.144	-0.016	-0.016
2016	-1.852	-1.852	4.588	4.588	-1.919	-1.919	-0.987	-0.987	3.805	3.805	0.327	0.327	1.089	1.089	0.721	0.721		2016	-0.241	-0.241	0.486	0.486	-0.287	-0.287	0.226	0.226	0.019	0.019	-0.005	-0.005	0.196	0.196	0.056	0.056
2017	-2.567	-2.567	5.745	5.745	-2.411	-2.411	-1.026	-1.026	4.95	4.95	-0.44	-0.44	2.378	2.378	0.947	0.947		2017	-0.43	-0.43	0.356	0.356	-0.311	-0.311	0.476	0.476	0.622	0.622	-0.192	-0.192	0.365	0.365	0.127	0.127
2018	-3.384	-3.384	6.311	6.311	-1.994	-1.994	-1.548	-1.548	5.156	5.156	-0.154	-0.154	3.057	3.057	1.063	1.063		2018	-0.323	-0.323	0.328	0.328	0.006	0.006	0.23	0.23	0.29	0.29	0.415	0.415	0.217	0.217	0.166	0.166
2019	-2.664	-2.664	7.281	7.281	-1.969	-1.969	-2.291	-2.291	5.752	5.752	0.044	0.044	3.916	3.916	1.438	1.438		2019	-0.078	-0.078	0.427	0.427	-0.052	-0.052	0.541	0.541	0.559	0.559	0.206	0.206	0.394	0.394	0.285	0.285
2020	-2.395	-2.529	8.014	7.459	-1.842	-2.354	-3.089	-2.946	6.024	6.582	-0.329	0.071	4.252	5.437	1.519	1.674		2020	0.329	-0.284	0.058	0.455	-0.149	-0.127	0.426	0.682	0.306	0.515	0.064	0.03	0.202	0.362	0.177	0.233
2021	-1.783	-3.151	7.438	8.089	-1.911	-2.909	-3.57	-2.996	6.951	7.417	0.043	0.601	4.798	6.075	1.709	1.875		2021	0.128	-0.353	-0.346	0.228	-0.291	-0.201	0.153	0.647	0.291	0.651	0.325	0.6	0.246	0.391	0.072	0.281
2022	-1.514	-2.541	6.472	8.011	-2.417	-4.314	-4.454	-3.182	7.057	8.537	0.717	2.135	5.305	6.517	1.595	2.166		2022	0.147	0.011	-0.37	-0.005	-0.388	-0.507	-0.254	0.726	0.227	0.844	0.278	0.724	0.286	0.386	-0.011	0.311
2023	-2.251	-2.566	7.38	8.946	-3.327	-5.226	-4.859	-3.656	7.292	9.772	0.841	2.299	5.794	7.82	1.553	2.484		2023	-0.224	0.043	0.304	0.668	-0.707	-0.504	0.023	0.77	0.19	1.068	0.505	0.386	0.313	0.791	0.058	0.46
2024	-2.113	-2.645	7.626	9.022	-5.855	-5.67	-5.229	-4.237	7.72	11.074	1.051	2.972	5.718	9.665	1.274	2.883		2024	-0.012	0.061	0.106	0.012	-1.026	-0.265	-0.095	0.522	0.327	1.214	0.49	0.541	0.006	0.853	-0.029	0.42
2025	-1.274	-2.846	8.1	9.553	-6.969	-6.309	-5.392	-4.639	8.852	12.485	1.078	3.904	5.772	10.34	1.452	3.213		2025	0.206	-0.106	0.228	0.6	-1.09	-0.097	0.001	0.644	0.922	1.288	0.615	0.868	-0.075	0.708	0.115	0.558
2026	-1.759	-3.023	8.577	10.336	-8.447	-7.356	-5.626	-4.938	9.651	13.872	1.494	4.669	5.608	10.971	1.357	3.504		2026	-0.185	0.125	0.074	0.626	-1.035	-0.385	0.052	1.19	0.971	1.327	0.54	0.873	-0.031	0.436	0.055	0.599
2027	-2.697	-2.589	8.681	11.378	-8.36	-7	-6.523	-4.348	10.186	14.796	2.98	5.282	6.419	11.264	1.527	4.112		2027	-0.352	0.588	-0.014	0.872	-0.787	-0.38	-0.25	1.411	1.099	1.369	1.041	1.044	0.224	0.29	0.137	0.742
2028	-2.696	-2.509	9.096	12.091	-9.492	-6.927	-7.223	-4.029	10.94	15.696	4.969	6.895	7.196	12.099	1.827	4.76		2028	-0.081	0.497	0.114	0.763	-1.065	-0.219	-0.255	1.236	0.761	1.207	1.577	1.475	0.343	0.526	0.199	0.784
2029	-2.988	-2.552	10.137	13.491	-10.601	-7.02	-7.909	-5.048	11.958	16.88	6.395	9.058	7.823	12.936	2.116	5.392		2029	-0.248	0.194	0.669	0.981	-1.142	-0.123	-0.348	0.96	1.084	1.495	1.323	1.853	0.319	0.643	0.237	0.858
2030	-3.394	-2.053	9.675	15.176	-11.751	-6.241	-8.496	-5.432	12.259	17.961	7.236	9.685	7.955	14.019	1.926	6.159		2030	-0.18	0.224	0.097	1.225	-1.017	-0.034	-0.797	0.964	0.923	1.515	1.096	1.454	0.297	0.712	0.06	0.866
2031	-4.523	-2.6	9.813	17.133	-12.035	-6.955	-8.816	-5.42	12.751	19.428	7.775	10.661	8.6	14.632	1.938	6.697		2031	-0.456	0.15	0.31	1.507	-0.961	-0.3	-0.645	1.332	0.807	1.855	0.952	1.347	0.409	0.669	0.059	0.937
2032	-4.963	-0.857	10.701	17.965	-12.145	-7.918	-9.357	-5.25	13.067	20.49	8.76	11.637	8.941	15.359	2.144	7.346		2032	-0.221	0.537	0.45	1.125	-0.727	-0.248	-0.571	1.349	0.835	1.665	1.131	1.464	0.481	0.704	0.197	0.942
2033	-5.506	0.069	10.745	18.878	-12.817	-8.455	-9.756	-4.915	13.966	22.23	10.492	12.496	9.669	16.108	2.399	8.059		2033	-0.324	0.718	-0.073	1.212	-0.829	-0.172	-0.333	1.268	1.189	2.142	1.649	1.635	0.345	0.658	0.232	1.066
2034	-6.041	0.028	10.115	19.539	-14.084	-8.964	-10.237	-5.179	15.617	23.476	12.726	12.945	10.073	16.61	2.596	8.351		2034	-0.502	0.643	0.112	1.135	-0.782	-0.001	-0.112	1.377	1.408	1.892	1.629	1.483	0.312	0.675	0.295	1.029
2035	-7.013	0.31	9.045	21.437	-14.07	-8.677	-10.289	-5.935	16.021	24.885	13.529	13.898	10.455	17.242	2.525	9.023		2035	-0.251	0.324	-0.301	1.617	-0.474	0.048	-0.068	1.217	1.368	2.062	1.584	1.583	0.261	0.582	0.303	1.062
2036	-7.846	0.278	8.68	23.174	-14.542	-9.838	-10.417	-6.354	16.249	25.778	14.533	14.745	11.266	18.129	2.56	9.416		2036	-0.206	0.308	-0.331	1.682	-0.461	-0.044	-0.173	1.159	0.974	1.939	1.482	1.677	0.61	0.912	0.271	1.09
2037	-7.32	-0.308	9.562	24.612	-13.871	-10.81	-11.15	-6.563	16.49	26.945	15.329	15.607	12.196	19.018	3.034	9.786		2037	-0.038	0.469	0.651	2.019	-0.047	-0.329	-0.146	1.101	0.957	2.202	1.473	1.695	0.607	0.771	0.494	1.133
2038	-8.23	-0.319	9.393	25.19	-13.401	-10.543	-10.249	-6.651	16.91	28.177	15.864	16.858	12.272	19.829	3.223	10.363		2038	-0.208	0.517	0.11	1.395	-0.317	0.091	0.787	1.781	1.012	2.326	1.412	1.902	0.426	0.907	0.46	1.274
2039	-9.172	-0.962	11.242	26.548	-14.501	-10.873	-10.769	-6.121	17.307	29.128	16.473	18.109	12.735	20.632	3.331	10.923		2039	-0.333	0.229	1.055	1.518	-0.577	0.128	0.46	1.828	1.241	2.051	1.575	1.937	0.467	0.991	0.556	1.24
2040	-9.201	-0.33	12.41	26.953	-16.418	-12.742	-11.271	-7.71	17.925	30.403	17.738	19.707	13.148	21.789	3.476	11.153		2040	-0.265	0.447	0.968	1.447	-0.964	-0.214	0.284	1.157	1.132	2.461	1.866	2.067	0.482	1.157	0.5	1.217
2041	-9.836	-0.152	11.914	27.616	-17.351	-12.237	-11.656	-8.134	18.321	31.946	19.075	20.81	14.38	22.849	3.55	11.814		2041	0.063	0.32	0.451	1.387	-0.467	0.089	0.792	1.667	1.392	2.688	1.858	2.222	0.76	1.324	0.693	1.385
2042	-9.684	-0.119	12.88	28.708	-19.167	-11.586	-11.944	-7.911	18.651	32.909	20.116	22.267	14.828	24.051	3.668	12.617		2042	0.086	0.46	0.721	1.931	-0.777	0.437	0.835	1.934	1.202	2.587	1.929	2.559	0.619	1.179	0.659	1.584
2043	-10.219	0.465	13.05	30.404	-19.332	-13.617	-12.624	-7.3	19.64	33.894	20.863	24.309	15.203	24.683	3.797	13.263		2043	0.002	0.548	0.467	2.37	-0.752	-0.2	0.615	2.294	1.612	2.454	1.87	2.989	0.549	1.143	0.623	1.657
2044	-10.593	0.877	13.565	30.78	-19.471	-13.151	-12.593	-7.319	20.431	35.318	22.192	26.003	15.773	25.946	4.187	14.065		2044	-0.045	0.391	0.619	1.377	-0.551	0.165	0.397	2.163	1.854	2.693	2.108	2.828	0.703	1.191	0.726	1.544
2045	-10.279	0.364	13.577	31.866	-19.646	-12.395	-14.104	-7.392	21.336	36.792	23.16	27.277	17.079	26.623	4.446	14.733		2045	0.163	0.52	0.26	1.606	-0.356	0.071	-0.025	2.434	1.629	2.867	2.302	2.781	0.921	1.248	0.699	1.647
2046	-11.176	0.193	14.057	32.158	-19.91	-12.794	-14.855	-7.315	22.805	37.981	24.532	28.595	18.232	27.254	4.812	15.153		2046	-0.076	0.584	0.546	1.952	-0.32	0.307	0.36	2.319	2.055	2.91	2.35	2.82	1.095	1.319	0.859	1.744
2047	-11.189	1.555	15.614	33.791	-19.435	-13.215	-15.525	-7.209	23.707	39.075	25.797	29.424	19.254	28.424	5.46	15.978		2047	0.076	0.925	1.233	2.292	-0.189	0.147	-0.153	2.442	1.92	2.813	2.648	2.772	0.978	1.36	0.93	1.821
2048	-10.685	1.911	16.493	34.971	-19.944	-13.387	-16.164	-6.968	24.976	40.226	27.336	30.548	20.225	29.202	6.034	16.643		2048	0.335	1.109	1.487	2.308	-0.334	0.295	0.345	1.991	1.995	2.875	2.638	2.773	1.07	1.359	1.077	1.816
2049	-10.823	2.421	18.086	35.696	-21.489	-14.387	-16.459	-6.299	25.801	41.353	28.486	32.026	20.704	30.1	6.329	17.273		2049	0.338	1.188	1.504	1.937	-0.66	0.042	0.753	2.293	2.039	3.09	2.476	2.947	0.846	1.389	1.042	1.841
2050	-11.443	3.163	18.833	36.693	-22.376	-14.444	-16.08	-6.522	26.515	42.02	29.187	33.031	21.072	30.89	6.53	17.833		2050	0.028	1.161	1.103	1.969	-0.366	0.428	1.237	2.225	2.047	3.062	2.327	2.859	0.641	1.204	1.002	1.844
2051	-11.795	3.179	19.028	36.95	-22.913	-14.508	-15.648	-6.861	27.402	42.916	30.257	34.337	21.447	31.593	6.825	18.23		2051	-0.076	0.931	1.017	2.04	-0.55	0.45	1.09	2.186	2.136	3.125	2.772	2.961	0.854	1.193	1.035	1.841
2052	-11.866	3.354	19.561	37.656	-23.43	-15.856	-15.7	-7.11	28.643	43.878	30.893	35.716	22.642	32.565	7.249	18.6		2052	0.166	0.789	1.148	2.125	-0.734	0.221	1.198	2.255	2.275	3.117	2.543	3.236	1.17	1.442	1.11	1.884
2053	-10.781	4.887	20.592	38.623	-25.047	-15.573	-16.225	-6.548	29.527	44.5	31.484	36.644	23.343	33.316	7.556	19.407		2053	0.562	0.896	1.049	1.984	-0.746	0.413	0.639	2.541	2.085	2.925	2.769	3.026	0.969	1.514	1.047	1.9
2054	-10.973	4.211	21.457	39.314	-25.221	-15.252	-16.196	-6.021	30.041	45.16	32.238	37.247	23.922	34.218	7.895	19.84		2054	0.258	0.561	1.151	2.142	-0.532	0.495	1.279	2.769	1.997	3.033	2.645	3.116	0.971	1.438	1.11	1.936
2055	-11.417	4.369	22.026	38.974	-25.802	-15.801	-15.893	-5.715	30.915	45.544	32.898	38.02	24.973	35.236	8.243	20.09		2055	0.06	0.971	1.111	1.503	-0.458	0.374	1.035	2.714	2.071	2.868	2.654	2.889	1.164	1.541	1.091	1.837
2056	-11.093	5.134	21.982	40.209	-25.673	-16.778	-16.125	-5.64	31.725	46.414	33.682	38.991	26.002	36.257	8.643	20.655		2056	0.41	1.115	0.776	2.115	-0.602	0.208	1.444	2.577	2.286	2.895	2.588	3.189	1.153	1.563	1.151	1.952
2057	-10.485	6.254	21.944	40.432	-26.218	-17.394	-16.774	-5.57	32.481	47.225	35.196	40.162	27.048	37.424	9.027	21.219		2057	0.474	1.166	0.775	2.294	-0.449	0.165	1.186	2.634	2.259	3.258	3.002	3.101	1.232	1.683	1.211	2.043
2058	-10.583	6.077	22.872	41.331	-26.737	-19.483	-16.894	-5.364	33.643	48.62	35.974	41.132	27.697	38.428	9.425	21.534		2058	0.31	1.055	1.416	2.173	-0.407	-0.126	1.134	2.934	2.325	3.426	2.849	3.232	0.965	1.693	1.227	2.055
2059	-10.986	5.962	24.146	41.548	-27.919	-19.163	-17.032	-5.31	34.319	48.982	36.025	41.912	28.377	39.036	9.561	21.853		2059	0.24	1.276	1.492	2.223	-0.518	0.268	1.279	2.719	2.43	3.067	2.452	3.266	1.051	1.604	1.204	2.06
2060	-10.759	6.912	23.795	42.708	-28.616	-19.041	-17.128	-4.523	35.636	49.774	36.486	43.117	28.873	39.814	9.755	22.68		2060	0.562	1.333	0.862	2.526	-0.548	0.499	1.431	3.174	2.933	3.437	2.465	3.465	0.95	1.585	1.236	2.288
2061	-9.935	8.304	25.094	43.385	-28.394	-18.467	-17.808	-4.526	36.852	50.114	37.154	43.741	29.434	40.924	10.342	23.354		2061	0.525	1.375	1.345	2.366	-0.171	0.642	1.43	3.434	2.932	3.388	2.586	3.382	1.054	1.811	1.386	2.342
2062	-8.828	7.838	25.713	44.281	-27.977	-19.061	-18.867	-3.789	37.981	50.906	38.015	45.107	30.259	41.832	10.899	23.874		2062	0.574	1.321	1.467	2.554	-0.218	0.509	1.275	3.814	3.004	3.433	2.941	3.36	1.152	1.722	1.457	2.387
2063	-8.066	8.233	27.723	44.064	-28.123	-20.339	-19.216	-3.494	38.598	51.828	39.137	45.95	30.566	42.455	11.517	24.1		2063	0.877	1.319	1.787	2.068	-0.124	0.292	1.256	3.856	2.899	3.598	3.216	3.483	1.188	1.796	1.585	2.344
2064	-8.204	8.824	27.476	44.589	-28.947	-20.448	-20.077	-3.625	40.554	52.95	40.497	47.09	31.543	43.057	11.835	24.634		2064	0.751	1.374	1.55	2.374	-0.397	0.19	1.01	3.084	3.25	3.736	3.477	3.848	1.362	1.685	1.572	2.327
2065	-7.82	9.064	27.647	45.419	-29.852	-19.149	-20.109	-3.732	41.882	53.606	41.729	48.088	32.083	43.693	12.223	25.284		2065	0.571	1.198	1.119	2.543	-0.503	0.723	1.265	3.266	3.38	3.805	3.303	3.578	1.25	1.747	1.483	2.409
2066	-7.556	8.679	28.336	46.496	-31.068	-18.35	-20.358	-3.736	42.842	54.961	42.486	48.745	32.659	44.536	12.477	25.904		2066	0.842	1.249	1.744	2.919	-0.532	0.968	1.495	3.637	3.141	3.987	3.259	3.553	1.171	1.939	1.588	2.608
2067	-8.135	8.923	29.395	46.918	-30.762	-20.002	-20.041	-3.2	42.974	56.052	43.521	49.131	33.114	45.701	12.867	26.217		2067	0.748	1.39	1.96	2.665	-0.381	0.363	1.491	3.774	2.993	4.193	3.625	3.258	1.053	1.932	1.641	2.511
2068	-8.334	8.827	30.387	47.393	-30.444	-21.114	-20.088	-2.913	43.746	57.491	44.229	49.99	33.335	46.436	13.261	26.587		2068	0.652	1.096	1.675	2.694	-0.199	0.169	1.296	3.696	3.201	4.273	3.318	3.618	0.997	2.007	1.563	2.508
2069	-8.478	8.616	30.085	48.872	-31.216	-21.39	-19.919	-3.061	44.567	58.452	44.912	50.471	33.612	47.52	13.366	27.069		2069	0.379	0.863	1.12	2.693	-0.481	0.165	1.556	3.586	3.238	4.124	3.491	3.65	1.187	1.982	1.499	2.437
2070	-7.903	9.637	31.198	49.837	-31.061	-22.06	-18.912	-3.399	45.494	59.771	46.087	50.944	34.951	48.321	14.265	27.579		2070	0.924	1.254	1.693	3.155	-0.325	0.327	1.962	3.595	3.32	3.986	3.726	3.322	1.514	2.046	1.831	2.527
2071	-6.671	10.393	33.996	50.875	-31.142	-21.948	-18.435	-4.186	46.759	60.593	46.492	51.538	36.299	49.436	15.328	28.1		2071	1.233	1.556	2.58	3.147	-0.392	0.548	2.06	3.452	3.58	4.162	3.602	3.456	1.677	2.177	2.048	2.643
2072	-5.428	11.154	35.502	51.601	-30.411	-21.216	-18.361	-3.71	47.655	61.273	47.613	52.814	36.947	50.226	16.217	28.877		2072	1.448	1.457	2.85	2.779	0.188	0.846	2.135	3.766	3.39	4.126	3.888	3.92	1.7	2.173	2.228	2.724
2073	-4.839	10.282	36.181	52.165	-30.289	-20.867	-18.57	-3.335	48.883	61.855	49.035	53.151	37.699	51.242	16.872	29.213		2073	1.075	0.793	2.276	2.799	-0.12	0.819	2.319	3.888	3.64	4.125	3.912	3.645	1.636	2.258	2.105	2.618
2074	-4.344	10.907	37.715	53.144	-28.621	-19.149	-18.574	-2.974	49.806	62.737	50.163	54.055	39.018	51.894	17.881	30.088		2074	1.203	1.658	2.919	2.981	0.379	1.177	2.413	3.912	3.748	4.033	4.263	3.797	1.887	2.256	2.402	2.831
2075	-3.785	11.951	38.568	54.066	-28.208	-19.556	-18.431	-2.394	50.436	63.053	51.082	53.929	40.196	51.95	18.551	30.428		2075	1.216	1.225	2.556	2.887	0.251	0.697	2.441	3.899	3.684	4.087	3.75	3.683	2.003	1.788	2.271	2.609
2076	-3.151	12.515	39.491	54.699	-27.846	-19.59	-17.86	-2.533	51.19	63.292	51.934	54.289	41.237	52.44	19.285	30.73		2076	0.952	1.341	2.644	3.245	0.289	0.554	2.686	3.563	3.777	4.244	3.955	3.667	1.773	1.921	2.297	2.648
2077	-3.774	12.541	39.953	55.163	-27.514	-20.538	-16.816	-2.217	52.222	63.8	52.737	55.46	41.873	53.097	19.812	31.044		2077	0.825	1.296	2.425	3.302	0.287	0.406	2.852	3.893	3.847	4.094	3.95	3.896	1.681	1.825	2.267	2.673
2078	-2.401	11.712	40.722	55.834	-25.66	-21.345	-16.339	-1.927	53.278	64.945	53.689	56.048	42.943	53.57	20.891	31.262		2078	1.18	1.132	2.616	2.916	0.671	0.651	2.924	4.201	4.032	4.357	4.111	3.88	1.893	1.948	2.49	2.727
2079	-1.711	12.832	42.635	56.838	-25.702	-20.611	-15.091	-1.362	54.7	65.598	54.406	57.392	44.209	53.633	21.921	32.046		2079	1.159	1.837	2.876	3.022	0.21	0.897	3.146	4.181	4.006	4.342	4.069	3.877	2.062	1.799	2.504	2.851
2080	-0.422	12.896	43.235	57.66	-25.129	-20.873	-14.4	-1.112	56.005	65.469	55.138	58.071	44.768	54.442	22.742	32.365		2080	1.224	1.3	2.873	3.565	0.307	0.737	3.409	3.853	4.117	3.832	4.357	3.946	1.91	2.112	2.6	2.764
2081	0.513	13.285	43.696	58.562	-23.444	-21.029	-13.977	-1.134	57.181	66.16	55.289	58.643	45.517	55.588	23.54	32.868		2081	0.895	1.849	2.975	3.636	0.736	0.485	3.287	3.949	4.032	4.098	4.033	3.917	1.848	2.307	2.544	2.892
2082	0.812	13.986	45.853	58.788	-22.176	-21.506	-13.125	-0.8	57.757	66.557	55.693	59.144	46.64	56.365	24.493	33.219		2082	0.976	1.405	3.079	2.989	0.693	0.367	3.275	3.974	3.986	4.245	3.992	4.038	2.142	2.373	2.592	2.77
2083	1.266	14.392	47.025	58.97	-22.763	-21.997	-12.215	-0.333	58.83	67.267	56.822	59.631	47.369	57.091	25.191	33.574		2083	1.242	1.453	2.859	3.229	0.123	0.294	3.716	4.034	4.291	4.231	4.42	4.07	1.99	2.427	2.663	2.82
2084	2.162	14.811	47.307	58.954	-22.298	-22.103	-12.022	-0.309	59.93	67.43	57.415	60.839	48.356	57.659	25.836	33.897		2084	1.203	1.247	3.048	2.935	0.307	0.474	3.607	3.875	4.095	4.02	4.273	4.45	2.052	2.182	2.655	2.74
2085	2.746	15.199	48.299	59.612	-22.122	-22.33	-11.353	0.49	60.159	68.307	58.151	60.934	49.393	58.072	26.467	34.326		2085	1.553	1.697	3.121	2.988	0.267	0.725	4.072	3.974	4.042	4.398	4.206	4.232	2.056	2.269	2.76	2.898
2086	4.921	15.258	49.68	60.93	-21.847	-22.328	-10.871	0.153	60.897	69.152	59.343	61.145	50.226	58.434	27.479	34.678		2086	1.645	1.538	3.067	3.509	0.314	0.568	4.009	3.959	4.082	4.451	4.497	4.096	2.125	2.212	2.82	2.905
2087	6.777	14.968	50.055	61.686	-21.446	-22.358	-10.497	0.15	60.733	69.182	59.828	61.728	50.909	59.363	28.051	34.96		2087	1.843	1.235	2.71	3.335	0.227	0.652	3.563	3.755	3.756	4.319	4.276	4.111	2.071	2.376	2.635	2.826
2088	7.326	14.505	50.467	61.88	-22.171	-21.877	-9.964	0.487	61.45	69.425	60.25	62.824	51.527	59.837	28.412	35.297		2088	1.441	1.357	2.987	3.019	0.159	0.889	3.46	3.952	3.985	3.843	4.084	4.462	2.035	2.34	2.593	2.837
2089	9.113	15.06	50.689	61.984	-22.011	-22.283	-9.494	0.361	62.194	69.634	60.452	63.31	51.973	60.476	28.988	35.506		2089	1.87	1.485	2.425	3.551	0.431	0.641	3.558	3.632	4.249	3.816	3.903	4.366	1.909	2.325	2.621	2.831
2090	9.441	16.554	51.698	61.804	NaN	NaN	NaN	-0.124	62.656	70.132	61.152	63.355	NaN	61.451	NaN	NaN		2090	1.606	1.427	2.952	2.499	NaN	NaN	NaN	3.63	4.135	4.131	4.252	4.22	NaN	2.547	NaN	NaN
2091	10.204	16.68	52.567	61.729	NaN	NaN	NaN	-0.263	NaN	70.684	NaN	64.129	NaN	62.034	NaN	NaN		2091	1.595	1.6	3.222	2.882	NaN	NaN	NaN	3.75	NaN	4.339	NaN	4.264	NaN	2.446	NaN	NaN
2092	10.899	16.686	52.657	61.391	NaN	NaN	NaN	-0.2	NaN	71.742	NaN	64.893	NaN	62.567	NaN	NaN		2092	1.508	1.498	2.605	2.367	NaN	NaN	NaN	3.804	NaN	4.294	NaN	4.453	NaN	2.407	NaN	NaN
2093	11.184	17.263	52.981	61.66	NaN	NaN	NaN	0.305	NaN	71.844	NaN	65.525	NaN	63.28	NaN	NaN		2093	1.49	1.111	2.929	3.219	NaN	NaN	NaN	3.917	NaN	4.262	NaN	4.254	NaN	2.488	NaN	NaN
2094	10.894	16.879	53.378	61.513	NaN	NaN	NaN	0.515	NaN	72.518	NaN	66.008	NaN	63.892	NaN	NaN		2094	1.478	1.064	2.842	3.256	NaN	NaN	NaN	3.632	NaN	4.402	NaN	4.206	NaN	2.467	NaN	NaN
2095	10.923	16.6	54.25	61.702	NaN	NaN	NaN	0.338	NaN	72.784	NaN	66.498	NaN	64.515	NaN	NaN		2095	1.126	1.224	2.754	2.935	NaN	NaN	NaN	3.735	NaN	4.394	NaN	4.083	NaN	2.439	NaN	NaN
2096	11.199	16.948	53.336	62.788	NaN	NaN	NaN	0.627	NaN	73.641	NaN	66.801	NaN	65.235	NaN	NaN		2096	1.592	1.475	2.608	3.168	NaN	NaN	NaN	3.728	NaN	4.431	NaN	4.105	NaN	2.463	NaN	NaN
2097	11.564	16.878	54.273	63.232	NaN	NaN	NaN	0.649	NaN	73.869	NaN	67.528	NaN	66.253	NaN	NaN		2097	1.568	1.552	3.117	3.426	NaN	NaN	NaN	3.889	NaN	4.319	NaN	4.263	NaN	2.712	NaN	NaN
2098	13.136	17.507	54.788	63.178	NaN	NaN	NaN	0.607	NaN	74.637	NaN	68.315	NaN	66.822	NaN	NaN		2098	1.695	1.548	3.027	3.165	NaN	NaN	NaN	3.905	NaN	4.559	NaN	4.591	NaN	2.548	NaN	NaN
2099	13.757	17.822	55.926	64.158	NaN	NaN	NaN	0.313	NaN	74.793	NaN	69.334	NaN	67.504	NaN	NaN		2099	1.654	1.299	3.105	3.405	NaN	NaN	NaN	4.126	NaN	4.474	NaN	4.571	NaN	2.516	NaN	NaN
2100	13.875	17.441	56.089	64.235	NaN	NaN	NaN	NaN	NaN	75.467	NaN	69.926	NaN	67.898	NaN	NaN		2100	1.367	1.25	2.828	3.521	NaN	NaN	NaN	NaN	NaN	4.589	NaN	4.69	NaN	2.416	NaN	NaN

## Sheet: Fig.3
Monthly soil temperature rise between 2020 and 2069 (℃)										Monthly soil temperature rise between 2020 and 2069 (℃)
(Histogram)	0 - 30 cm		30 - 100 cm		100 - 200 cm		200 - 300 cm			(Error Bar)	0 - 30 cm		30 - 100 cm		100 - 200 cm		200 - 300 cm
Month	G4	RCP4.5	G4	RCP4.5	G4	RCP4.5	G4	RCP4.5		Month	G4	RCP4.5	G4	RCP4.5	G4	RCP4.5	G4	RCP4.5
Jan	2.22229	2.47614	1.95443	2.54329	1.32557	2.07786	1.115	1.864		Jan	2.20168	1.85547	2.09918	1.95282	1.32607	1.38454	0.913842	1.09599
Feb	1.897	2.71157	1.86529	2.51971	1.53386	2.38443	1.26571	2.10571		Feb	1.98162	1.90188	2.01667	1.85915	1.56541	1.66673	1.11876	1.32667
Mar	1.50457	2.38014	1.62586	2.41429	1.55457	2.50057	1.35229	2.28586		Mar	1.80915	1.74348	1.7957	1.76673	1.60407	1.78165	1.27491	1.52984
Apr	1.63857	2.42	1.48986	2.33386	1.53271	2.46986	1.39343	2.35014		Apr	1.60481	1.71443	1.51648	1.6586	1.51871	1.75493	1.31259	1.5947
May	1.54829	2.62771	1.48371	2.33	1.45686	2.44329	1.39843	2.341		May	1.84624	1.76394	1.5325	1.56102	1.46217	1.64734	1.31381	1.54685
Jun	1.096	2.47471	1.30329	2.42071	1.38214	2.41	1.33586	2.28914		Jun	1.4	1.26605	1.4	1.26319	1.4	1.39636	1.4	1.41489
Jul	1.48671	2.47157	1.641	2.87571	1.45586	2.48729	1.35329	2.36043		Jul	1.17947	0.90283	1.48466	1.21731	1.50243	1.08899	1.38552	1.2152
Aug	1.12857	1.95857	1.37386	2.46357	1.42771	2.50986	1.37343	2.42486		Aug	1.0703	0.948409	1.25495	0.988005	1.44738	1.0155	1.39495	1.05472
Sep	0.789429	1.767	1.04743	2.13329	1.25986	2.309	1.357	2.386		Sep	1.07459	0.888309	1.11045	0.788689	1.26025	0.887241	1.346	0.96383
Oct	0.445714	1.345	0.612286	1.59529	0.975857	1.95071	1.206	2.175		Oct	0.852717	1.02046	0.812362	0.668024	1.02865	0.7767	1.24872	0.921785
Nov	0.977143	1.48529	0.629429	1.173	0.807714	1.54757	1.05714	1.917		Nov	0.849847	0.975253	0.539661	0.521353	0.716929	0.599667	1.07386	0.831615
Dec	1.85	1.98729	1.38043	1.72986	1.089	1.56614	1.12086	1.78886		Dec	1.24465	1.18458	1.01771	1.01999	0.846995	0.733474	0.930045	0.781483
Mean monthly soil temperature between 2020 and 2069 (℃)
(Lineplot)	0 - 30 cm		30 - 100 cm		100 - 200 cm		200 - 300 cm
Month	G4	RCP4.5	G4	RCP4.5	G4	RCP4.5	G4	RCP4.5
Jan	-7.18943	-6.30871	-4.495	-3.67286	-0.475714	0.235286	0.160857	0.858714
Feb	-7.58157	-6.65457	-5.31686	-4.453	-1.45786	-0.663714	-0.723	0.0394286
Mar	-6.93371	-6.10786	-5.49043	-4.63971	-2.22929	-1.38643	-1.511	-0.701857
Apr	-4.79386	-4.05243	-4.767	-3.98214	-2.41529	-1.59343	-1.88443	-1.08214
May	0.492	1.22986	-2.69343	-1.99	-1.93029	-1.14729	-1.86971	-1.10443
Jun	9.03257	9.83557	3.04471	3.79271	-0.321714	0.435	-0.824	-0.115
Jul	13.1786	14.0276	8.74429	9.68114	2.66829	3.46914	1.498	2.22029
Aug	11.6841	12.4649	9.61714	10.5097	5.23757	6.06457	3.86386	4.63429
Sep	6.07757	6.746	6.31114	7.058	5.67443	6.44229	4.82414	5.59971
Oct	-0.209429	0.416714	2.28671	2.87857	4.35229	5.02843	4.21529	4.93386
Nov	-4.36357	-3.615	-0.934143	-0.376714	2.29671	2.90314	2.62086	3.29571
Dec	-5.90043	-5.13557	-2.81129	-2.07443	0.811571	1.43529	1.24286	1.90371

## Sheet: Fig.4
CH4 emissions anomaly (Tg CH4 yr-1)
	G4			RCP4.5
year	Max	Mean	Min	Max	Mean	Min
2006	4.14	-0.37	-4.34	4.18	-0.37	-4.37
2007	3.53	-0.3	-2.79	3.55	-0.29	-2.79
2008	2.79	0.88	-2.66	2.78	0.88	-2.68
2009	1.83	-0.26	-5.22	1.83	-0.27	-5.27
2010	2.73	0.05	-1.21	2.75	0.05	-1.21
2011	8.91	3.13	-0.18	8.97	3.15	-0.18
2012	6.05	2.43	-2.55	6.04	2.44	-2.55
2013	5.39	0.91	-4.41	5.39	0.91	-4.38
2014	7.95	2.27	-3.49	7.95	2.27	-3.52
2015	7.09	2.83	-1.43	7.15	2.84	-1.43
2016	8.26	2.58	-3.26	8.32	2.59	-3.25
2017	12.79	3.58	-5.51	12.89	3.6	-5.48
2018	10.92	4.54	0.42	11.01	4.55	0.41
2019	12.84	5.49	2.05	12.94	5.51	2.05
2020	12.26	5.57	0.66	14.9	4.42	-1.63
2021	10.54	5.01	-0.92	14.67	4.88	-1.44
2022	9.25	3.44	-2.15	16.11	5.92	-1.39
2023	7.22	3.2	-5.59	17.84	7.59	-1.8
2024	10.82	4.19	-6.33	16.04	7.41	-0.21
2025	12.63	5.23	-5.5	15.54	7	0.43
2026	9.04	3.13	-5.38	20.86	8.49	-1.25
2027	12.49	4.71	-4.68	23.03	9.92	0.49
2028	14.75	5.1	-1.38	20.78	10.55	0.36
2029	10.65	4.48	-6.81	20.64	10.33	4.02
2030	10.62	4.01	-5.18	20.12	10.42	5.34
2031	8.59	2.69	-2.72	25.71	10.85	-0.39
2032	10.74	5.01	-2.5	25.57	11.67	0.5
2033	14.66	4.83	-3.4	21.75	11.77	1.74
2034	13.11	4.67	-2.77	21.94	11.63	4.06
2035	13.27	6.25	0.16	23.05	12.25	5.34
2036	13.85	5.49	-1.74	21.94	11.72	4.11
2037	10.51	7.3	1.37	20.5	12.35	1.89
2038	19.97	7.08	-0.33	30.31	14.8	5.69
2039	15.48	8.44	-0.85	29.24	12.48	5.51
2040	14.03	7.47	-3.99	22.77	12.67	3.94
2041	18.24	9.11	-1.23	32	14.93	6.03
2042	16.43	8.92	-2.35	31.87	15.76	9.52
2043	16.71	7.82	-3.63	37.14	16.57	3.06
2044	15.49	8.88	-0.23	35.09	16.52	8.34
2045	17.38	9.55	1.23	36.92	16.79	7.1
2046	18.1	11.1	3.18	36.28	16.73	8.4
2047	21.98	10.76	4.63	38.03	18.81	6.83
2048	18.13	11.49	3.22	34.52	18.69	8.16
2049	17.58	10.97	-1.87	38.54	18.03	7.74
2050	21.48	10.75	2.57	36.24	18.47	7.04
2051	21	12.03	2.65	35.12	18.65	6.38
2052	25.75	12.85	-0.19	36.43	17.83	7.91
2053	18.2	11.78	0.46	38.08	18.19	10.49
2054	28.22	12.96	3.91	41.3	18.59	8.61
2055	20.71	12.03	3.86	40.96	18.02	6.74
2056	24.34	12.74	1.35	40.18	19.28	10.21
2057	25.77	13.71	3.15	40.49	19.75	9.5
2058	25.26	13.11	3.11	45.02	19.95	8.23
2059	28.08	14.04	2.36	44.36	20.63	8.91
2060	27.48	13.79	0.01	45.24	21.65	8.41
2061	31.44	15.72	4.89	48.73	21.55	10.03
2062	33.93	15.8	5.77	56.76	23.1	8.66
2063	29.39	17.45	7.27	56.61	22.08	9.11
2064	26.88	15.96	3.75	46.62	22.44	9.4
2065	29.71	15.14	3.87	47.95	22.47	9.11
2066	31.81	16.86	4.77	57.79	24.66	11.21
2067	30.26	17.4	6.1	57.01	23.76	11.84
2068	27.89	15.62	3.93	57.1	23.28	9.96
2069	36.06	15.63	3.41	54.3	22.48	9.1
2070	36.52	19.61	5.59	53.59	22.54	10.71
2071	37.74	20.64	5.95	55.15	24.32	12.06
2072	37.5	21.93	9.41	60.18	25.21	10.98
2073	43.67	20.15	3.1	59.26	23.21	11.95
2074	42.03	22.36	9.2	54.64	24.96	11.23
2075	42.91	21.96	7.89	53.76	22.62	7.81
2076	44.52	20.9	8.95	48.85	22.42	9.9
2077	48.46	21.77	9.02	59.63	23.78	7.23
2078	48.19	22.97	10.28	61.8	24.94	8.31
2079	48.04	22.33	7.93	59.5	25.66	7.29
2080	51.01	23.23	8.88	54.13	23.39	10.32
2081	51.56	22.43	9.23	56.12	25.47	12.04
2082	49.53	22.64	11.23	58.89	24.17	11.02
2083	55.01	22.91	5.59	54.84	24.4	11.3
2084	54.78	23.1	9.43	55.72	23.86	9.2
2085	62.72	25.43	9.16	55.18	24.74	10.69
2086	58.72	24.25	7.73	57.75	24.86	9.56
2087	52.49	23.02	7.87	51.97	23.05	9.95
2088	52.87	22.34	8.49	56.39	23.61	10.73
2089	55.63	23.37	9.15	51.42	23.4	10.9

## Sheet: Fig.5
Predicted annual economic losses due to PCF (trillion USD yr-1)
	year	2025	2030	2040	2050	2060	2070
RCP4.5	0.05	-0.00742909	-0.0301766	-0.106804	-0.211284	-0.315165	-0.392794
	0.25	-0.00056273	-8.121e-05	0.0177568	0.0705701	0.146995	0.242851
	Mean	0.00444487	0.0258534	0.16443	0.450891	0.831621	1.25782
	Median	0.00178579	0.013959	0.0999804	0.285209	0.526305	0.797562
	0.75	0.00703536	0.0408844	0.237273	0.628937	1.13777	1.7222
	0.95	0.0226121	0.115129	0.609045	1.66757	3.08914	4.61666
G4	0.05	-0.00512775	-0.0266611	-0.129991	-0.297755	-0.415484	-0.488531
	0.25	-0.00159532	-0.00792742	-0.0357609	-0.0718391	-0.0867977	-0.0704117
	Mean	0.000535223	0.0065742	0.0473297	0.146795	0.338152	0.600773
	Median	0.000121925	0.00251616	0.0257721	0.0888094	0.208543	0.374257
	0.75	0.00236808	0.017443	0.113114	0.315285	0.626041	1.01769
	0.95	0.00626679	0.0417301	0.250863	0.684476	1.38087	2.22743
RCP4.5-G4	0.05	-0.00230134	-0.00351546	0.0231862	0.0864709	0.160319	0.195737
	0.25	0.00103259	0.00784621	0.0535177	0.142409	0.233792	0.313263
	Mean	0.00390965	0.0192792	0.117101	0.304096	0.493468	0.657044
	Median	0.00166387	0.0114428	0.0742083	0.1964	0.317762	0.423306
	0.75	0.00466728	0.0234414	0.124159	0.313652	0.51173	0.704507
	0.95	0.0163453	0.0733991	0.358181	0.983099	1.70827	2.38924
